# Supplementary material for: Structural controls on bedrock weathering in crystalline basement terranes and its implications on groundwater resources
Source: Sci Rep. 2022 Jul 12;12:11815. doi: 10.1038/s41598-022-15889-x (PMC9276672; doi:10.1038/s41598-022-15889-x)
Supplement: Supplementary file 2 — Supplementary Information 2. [file 41598_2022_15889_MOESM2_ESM.xlsx]

## Sheet: Rainfall
Year	Ambaji	Amirgarh	Balundra
2000	268.5	348	448
2001	721	646	619.8
2002	174	254.5	197
2003	723.4	894.5	1057.5
2004	604.3	465.7	607
2005	1044	1149.5	1049
2006	1543.3	1150	1201
2007	1026.4	1467	905
2008	473.8	782	384.5
2009	502.2	512	314
2010	1078	855	1035
2011	1435	926	869
2012	866	853	788
2013	968	912	1022
2014	832	648	622
2015	923	750	701.5
2016	653	753.5	748
2017	1350	1425	1170.5
2018	372	384	318.5
2019	1190	924.5	838.5
2020	1148.2	987	878.5
*Cumulative rainfall
Year: 2000-2020
