# Supplementary material for: Structural controls on bedrock weathering in crystalline basement terranes and its implications on groundwater resources
Source: Sci Rep. 2022 Jul 12;12:11815. doi: 10.1038/s41598-022-15889-x (PMC9276672; doi:10.1038/s41598-022-15889-x)
Supplement: Supplementary file 3 — Supplementary Information 3. [file 41598_2022_15889_MOESM3_ESM.xlsx]

## Sheet: WL-Premonsoon
Location	Lattitude	Longitude	Pre-monsoon (WL)	Year
DW/1	24.2891	72.7432	5.05	2017
DW/2	24.2886	72.7403	15.8	2017
DW/3	24.2914	72.7082	7.05	2017
DW/4	24.2732	72.6804	8.2	2017
DW/5	24.2563	72.6822	16.15	2017
DW/6	24.2702	72.6716	14.75	2017
DW/7	24.278	72.6717	12	2017
DW/8	24.2696	72.659	9.85	2017
DW/9	24.2762	72.6568	17.75	2017
DW/10	24.2767	72.6584	18.3	2017
DW/11	24.2664	72.6525	6.05	2017
DW/12	24.2711	72.6389	9.65	2017
DW/13	24.2795	72.5865	6.05	2017
DW/14	24.2691	72.5771	18.8	2017
DW/15	24.2614	72.5558	20.65	2017
DW/16	24.2827	72.5538	13.7	2017
DW/17	24.2845	72.5713	12.65	2017
DW/18	24.29	72.577	18.1	2017
DW/19	24.2932	72.5955	3.8	2017
DW/20	24.2948	72.6313	7.8	2017
DW/21	24.3118	72.6243	9.15	2017
DW/22	24.2988	72.6346	7.95	2017
DW/23	24.3046	72.6815	5.55	2017
DW/24	24.3056	72.6828	9.05	2017
DW/25	24.3234	72.6725	5.55	2017
DW/26	24.2835	72.6739	8.25	2017
DWPO27	24.2858	72.6953	8.5	2017
DWPO28	24.2747	72.6873	10.5	2017
DWPO29	24.2553	72.6826	12.7	2017
DW-30	24.2931	72.5804	11.5	2017
DW-31	24.2634	72.5553	12.3	2017
DW-32	24.2809	72.6113	13.5	2017
DW-33	24.2711	72.639	10.8	2017
DW-34	24.2881	72.6319	11.8	2017
DW-35	24.2696	72.6589	8.2	2017
DW-36	24.3249	72.6712	2.5	2017
DW-37	24.2781	72.6717	9.55	2017
DW-38	24.2891	72.6963	5.6	2017
DW-39	24.2922	72.7254	10.3	2017
DW-40	24.2776	72.5606	10.5	2017
DW-41	24.2691	72.577	14.6	2017
DW-42	24.257	72.5862	7.5	2017
DW-43	24.2787	72.5863	3.5	2017
DW-44	24.2699	72.6851	7.3	2017
DW-45	24.2606	72.7041	7.6	2017
BW-46	24.2919	72.6711	4.5	2017
BW-47	24.2985	72.6698	12.8	2017
DW-48	24.298	72.6684	16.6	2017
DW-49	24.3221	72.6954	6.4	2017
DW-50	24.2777	72.6508	8.9	2017
DW-51	24.3221	72.6224	9.45	2017
DW-52	24.2989	72.6172	3.5	2017
DW-53	24.3106	72.7719	5.5	2017
DW-54	24.3212	72.7138	9.3	2017
DW-55	24.23	72.6238	7.7	2017
DW-56	24.2279	72.6478	13.5	2017
DW-57	24.2397	72.6857	8.2	2017
DW-58	24.248	72.7176	7.8	2017
DW-59	24.3005	72.5031	23.1	2017
BW-60	24.3101	72.5029	27.35	2017
DW-61	24.3389	72.5048	19.5	2017
DW-62	24.348	72.5348	28.25	2017
TW-63	24.3312	72.5302	45.35	2017
DW-64	24.3154	72.5168	13.85	2017
DW-65	24.3536	72.5587	15.2	2017
DW-66	24.3547	72.5911	12.5	2017
DW-67	24.3509	72.5823	7.25	2017
DW-68	24.3225	72.5772	7.15	2017
DW-69	24.3422	72.7822	17.5	2017
TW-70	24.2219	72.5326	49.2	2017
TW-71	24.352	72.5167	20	2017
DW-72	24.2982	72.5506	5.65	2017
DW-73	24.2696	72.5093	7.9	2017

## Sheet: WL-Postmonsoon
Location	Lattitude	Longitude	Post-monsoon (WL)	Year
DW/1	24.2891	72.7432	3.1	2017
DW/2	24.2886	72.7403	11.5	2017
DW/3	24.2914	72.7082	5.2	2017
DW/4	24.2732	72.6804	7.8	2017
DW/5	24.2563	72.6822	14.25	2017
DW/6	24.2702	72.6716	7.1	2017
DW/7	24.278	72.6717	5.6	2017
DW/8	24.2696	72.659	6.6	2017
DW/9	24.2762	72.6568	14.1	2017
DW/10	24.2767	72.6584	7.4	2017
DW/11	24.2664	72.6525	4	2017
DW/12	24.2711	72.6389	6.5	2017
DW/13	24.2795	72.5865	3.4	2017
DW/14	24.2691	72.5771	8	2017
DW/15	24.2614	72.5558	17.85	2017
DW/16	24.2827	72.5538	5	2017
DW/17	24.2845	72.5713	3.6	2017
DW/18	24.29	72.577	15.3	2017
DW/19	24.2932	72.5955	3.2	2017
DW/20	24.2948	72.6313	4.75	2017
DW/21	24.3118	72.6243	6.75	2017
DW/22	24.2988	72.6346	4.3	2017
DW/23	24.3046	72.6815	4.1	2017
DW/24	24.3056	72.6828	7.75	2017
DW/25	24.3234	72.6725	1	2017
DW/26	24.2835	72.6739	6.75	2017
DWPO27	24.2858	72.6953	5.7	2017
DWPO28	24.2747	72.6873	8.2	2017
DWPO29	24.2553	72.6826	8.4	2017
DW-30	24.2931	72.5804	7.85	2017
DW-31	24.2634	72.5553	11.3	2017
DW-32	24.2809	72.6113	8.85	2017
DW-33	24.2711	72.639	8.6	2017
DW-34	24.2881	72.6319	7.8	2017
DW-35	24.2696	72.6589	6.12	2017
DW-36	24.3249	72.6712	1.7	2017
DW-37	24.2781	72.6717	6.9	2017
DW-38	24.2891	72.6963	2.5	2017
DW-39	24.2922	72.7254	7.92	2017
DW-40	24.2776	72.5606	8.1	2017
DW-41	24.2691	72.577	10.5	2017
DW-42	24.257	72.5862	4.6	2017
DW-43	24.2787	72.5863	0.65	2017
DW-44	24.2699	72.6851	4.8	2017
DW-45	24.2606	72.7041	4.4	2017
BW-46	24.2919	72.6711	1.82	2017
BW-47	24.2985	72.6698	9.144	2017
DW-48	24.298	72.6684	14.4	2017
DW-49	24.3221	72.6954	3.5	2017
DW-50	24.2777	72.6508	6	2017
DW-51	24.3221	72.6224	6.02	2017
DW-52	24.2989	72.6172	3.05	2017
DW-53	24.3106	72.7719	5.02	2017
DW-54	24.3212	72.7138	6.02	2017
DW-55	24.23	72.6238	5.4	2017
DW-56	24.2279	72.6478	11.4	2017
DW-57	24.2397	72.6857	6.5	2017
DW-58	24.248	72.7176	5.6	2017
DW-59	24.3005	72.5031	19.2	2017
BW-60	24.3101	72.5029	25	2017
DW-61	24.3389	72.5048	16.7	2017
DW-62	24.348	72.5348	23.35	2017
TW-63	24.3312	72.5302	43	2017
DW-64	24.3154	72.5168	10.65	2017
DW-65	24.3536	72.5587	14.7	2017
DW-66	24.3547	72.5911	11.5	2017
DW-67	24.3509	72.5823	6.5	2017
DW-68	24.3225	72.5772	5.8	2017
DW-69	24.3422	72.7822	13.4	2017
TW-70	24.2219	72.5326	47	2017
TW-71	24.352	72.5167	16.5	2017
DW-72	24.2982	72.5506	3.65	2017
DW-73	24.2696	72.5093	5.35	2017
