# Supplementary material for: Structural controls on bedrock weathering in crystalline basement terranes and its implications on groundwater resources
Source: Sci Rep. 2022 Jul 12;12:11815. doi: 10.1038/s41598-022-15889-x (PMC9276672; doi:10.1038/s41598-022-15889-x)
Supplement: Supplementary file 4 — Supplementary Information 4. [file 41598_2022_15889_MOESM4_ESM.xlsx]

## Sheet: Fault-Slip
Lat	Long	Location	RHR-Strike	Dip	Pitch
24.2779	72.5413	Balaram	140	45	-105		Right hand rule was followed for the strike
			205	50	-40		For pitch Win_Tensor program notaton was followed
			135	66	-114
			55	54	-85
			215	85	-155
24.3107	72.6542	Nichli Ghoda	20	80	-160
			10	85	-152
			215	65	-15
			345	75	-135
			95	78	-40
			195	65	-100
			190	30	-47
			315	38	-105
			285	32	-95
			305	30	-145
			305	30	-94
			25	82	-152
			265	56	-40
			175	35	-134
24.2904	72.579	Ajapur Mota	125	85	-50
			215	55	-55
			215	55	-108
			200	70	-115
			330	85	-92
			330	88	-105
			300	73	0
			360	75	-150
			350	45	-150
			344	66	-147
			332	63	-144
24.281	72.6702	Padni	290	15	-65
			265	44	-44
			75	44	-64
			345	55	-88
			70	35	-44
			315	60	-50
			265	16	-98
			290	10	-50
			242	14	-132
			30	55	-120
			25	49	-131
			60	56	-109
			50	60	-129
			180	15	-124
			50	50	-105
			190	63	-155
			190	50	-133
			170	50	-122
			200	76	-168
			260	88	-98
			175	54	-110
			176	25	-92
			200	25	-105
			185	31	-142
			175	31	-94
			200	22	-115
			185	22	-75
			170	46	-165
			180	43	-93
			185	53	-29
			287	50	-55
			300	20	-50
			66	55	-100
			265	8	-54
24.303	72.6099	Surela	350	65	-35
			2	75	-28
			358	74	-27
			250	70	-162
			240	73	-160
			240	84	-166
			5	80	-160
			215	55	-110
			240	60	-100
24.2675	72.6751	Pedcholi	105	32	-73
			106	24	-80
			130	42	-80
			112	35	-88
			225	85	-40
			325	30	-105
			310	26	-112
			308	25	-108
			309	33	-105
			320	65	-120
24.2974	72.6225	Dhanpura	255	30	-165
			245	77	-170
			240	72	-178
			240	88	-23
			57	54	-133
			230	80	-12
			200	48	-37
			210	40	-35
			223	56	-15
			229	56	-8
			90	82	-52
			152	86	-16
			150	90	-33
			210	80	-92
			95	55	-50
24.2945	72.7254	Ghoda SZ	80	72	-10
			75	75	-12
			300	55	-20
			315	81	-35
			300	60	-25
			275	85	-54
			285	70	-55
			285	70	-70
			270	65	-40
			92	70	-138
			300	70	-21
			270	65	-24
			305	60	-21
			215	88	-170
			255	90	-175
			310	90	-76
			315	70	-75
			200	80	-170
			240	48	-140
			302	38	-83
			195	50	-35
			340	50	-110
			328	85	-164
			350	74	-148
			295	78	-114
			285	88	-19
			142	85	-30
			140	88	-30
			265	88	-35
			250	80	-34
			265	42	-128
			265	40	-155
24.2759	72.5964	Dabhela	15	85	-165
			10	82	-170
			185	78	-160
			180	70	-20
			190	81	-18
			180	80	-16
			185	85	-23
			200	85	-18
			160	82	-18
			175	85	-27
24.2975	72.7434	Kengora	180	82	-155
			192	84	-156
			145	80	-22
			170	80	-35
			160	60	-120
			150	80	-10
			135	77	-22
			257	80	-158
			325	85	-134
			150	80	-40
			310	80	-125
			165	72	-40
			150	74	-35
			340	85	-142
			340	68	-158
			338	86	-158
			350	70	-144
			320	62	-162
			240	82	-40
			275	50	-28
			350	85	-30
			350	85	-45
			270	56	-163
			215	88	-23
			275	75	-35
			287	83	-31
			274	65	-50
			284	54	-34
			82	85	-151
			255	85	-142
			250	65	-16
			258	66	-21
			250	85	-134
			258	80	-130
			270	87	-105
			255	80	-35
			90	88	-148
			260	88	-40
			255	88	-35
			260	80	-45
			295	80	-170
			180	60	-60
24.3296	72.5453	Kui-Chitraseni	280	70	-20
			155	30	-50
			130	45	-80
			145	50	-60
			200	50	-40
			240	36	-35
			165	65	-75
			160	50	-35
			140	84	-60
			130	80	-60
			20	50	-95
			185	35	-110
			175	50	-125
			160	30	-135
			165	45	-70
			155	54	-60
			215	45	-115
			180	30	-56
			150	82	-30
			180	75	-35
			0	80	-162
			175	90	-20
			175	85	-22
			172	85	-20
			155	80	-28
			170	82	-20
24.3374	72.5481	Zhanzarvav	50	70	-35
			170	45	-35
			25	58	-150
			345	60	-130
			190	55	-70
			255	50	-25
			315	80	-115
			335	65	-110
			240	40	-110
			335	65	-110
			20	50	-110
			210	45	-40
			222	55	-135
			70	25	-120
			320	40	-80
			70	40	-132
			275	50	-60
			126	85	-56
			125	82	-55
			120	80	-63
			175	55	-55
			105	70	-40
			155	55	-55
			150	23	-65
			150	70	-35
			300	35	-148
			300	30	-160
			220	35	-50
			210	90	-40
			10	40	-80
			160	80	-60
			215	40	-26
			270	35	0

## Sheet: Foliation
Foliation Data
Location	Lat	Long	RHR-Strike	Dip
Ajapur Mota	24.2878	72.5788	50	50
			40	48
			30	55
			35	29
			345	85
			345	52
			340	43
			345	42
			300	60
			340	40
			310	70
			335	75
			305	75
			150	85
			330	89
			325	60
			340	65
			290	90
			340	40
			320	65
			320	80
			340	90
			350	90
			140	70
			130	68
			325	85
			310	85
			145	68
Dabheli	24.27	72.5925	160	60
			140	30
			150	50
			150	60
			180	75
			150	70
			360	50
			350	70
			20	75
			340	68
			340	60
			340	45
			10	85
			35	42
			40	50
			90	45
			96	50
			30	50
			38	51
			121	50
			35	52
			165	88
			310	85
			160	80
			330	80
			140	77
			140	60
			140	50
Ghoda SZ	24.2986	72.7199	65	41
			64	33
			65	60
			55	40
			77	35
			60	50
			245	50
			240	50
			20	74
			5	80
			2	60
			5	60
			355	72
			10	59
			335	65
			332	66
			354	48
			320	65
			330	75
			320	60
			330	30
			130	70
			134	72
			145	62
			150	55
			140	65
			346	65
			320	65
			135	65
			336	70
			340	65
			337	65
Surela	24.3019	72.6074	130	90
			150	75
			310	78
			320	72
			354	90
			332	85
			340	80
			330	75
			325	85
			320	80
			340	90
			330	75
			320	89
			345	85
			342	71
			340	83
			156	87
			320	88
			316	84
			346	86
			146	85
			322	86
			336	76
			348	83
			342	87
			328	79
			341	86
			317	90
			160	90
			155	89
			318	84
			326	76
			335	68
			334	62
			312	87
			323	83
			346	75
			333	82
			335	89
			329	88
			346	81
			329	78
			327	84
			334	76
			156	89
			135	88
			343	76
			138	89
			324	87
			320	80
			340	85
			348	90
			336	89
			335	90
			352	78
			348	88
			347	69
			326	83
			326	84
			349	86
			335	82
			315	73
			329	76
			332	88
			150	90
			160	90
			120	90
			0	75
			145	48
			320	85
			339	78
			330	85
			358	80
			335	80
			336	72
Kengora	24.292	72.7468	344	70
			355	60
			350	76
			0	62
			355	75
			350	68
			170	80
			340	64
			352	65
			350	66
			354	70
			350	68
			358	75
			354	65
			342	62
Balaram	24.2857	72.5388	180	85
			124	70
			125	70
			151	65
			152	80
			200	62
Zhanzarvav	24.3364	72.556	145	70
			140	75
			175	75
			170	70
			180	50
			155	70
			170	60
			165	60
			170	65
			180	75
			165	50
			180	85
			165	80
			160	70
			170	75
			160	80
			145	85
			145	75
			170	85
			170	70
			100	75

## Sheet: Fracture
Fracture Data
Lat	Long	Location	RHR Strike	Dip
24.3126	72.7737	Padliya	55	62
			340	70
			80	70
			345	61
			20	40
			70	84
24.2954	72.7536	Kengora	320	45
			320	30
			340	40
			310	50
			320	35
			290	60
			250	30
			60	60
			270	30
			80	40
			350	60
			290	38
			290	50
			340	55
			270	45
			275	25
			290	56
			250	80
			310	50
			240	45
			300	70
			320	50
			230	50
			260	58
			300	55
			100	80
			320	45
			318	78
			290	65
			330	65
			80	25
			290	62
			312	60
			305	35
			315	45
			292	45
			305	40
			295	80
			290	88
			70	71
			71	70
			265	54
			90	46
			110	70
			270	50
			330	52
			215	63
			220	72
			228	68
			65	55
			330	72
			95	82
			15	60
			295	50
			265	50
			340	45
24.2953	72.7251	Ghoda (Bhyla)	242	60
			240	75
			305	70
			60	62
			48	82
			130	90
			65	45
			75	29
			95	85
			342	35
			275	70
			0	75
			315	60
			295	72
			85	88
			355	65
			55	82
			300	65
			270	70
			290	60
24.2689	72.6734	Kanpura	245	90
			170	75
			260	90
			2	90
			35	90
			72	80
			350	87
			35	75
			178	80
			75	75
24.2955	72.7036	Ganji (near Bridge/main road)	330	90
			315	90
			40	75
			45	90
			120	90
			125	90
			240	90
			10	90
			45	90
			48	90
			55	90
			131	80
			42	80
			55	90
			20	90
			180	90
			275	10
			273	75
			290	65
			40	75
			5	75
			353	78
			220	90
			170	90
			180	90
			50	90
24.2843	72.6762	Padni	195	45
			200	49
			60	63
			205	50
			225	65
			210	75
			210	55
			200	50
			180	65
			185	47
			191	45
			195	45
			180	68
			60	75
			355	85
			320	52
			230	50
			157	46
			170	40
			235	85
			340	50
			60	55
			200	65
			310	48
			245	78
			170	55
			175	55
			282	72
			65	72
			190	70
			252	62
			56	80
			355	90
			60	80
			55	80
			315	90
			40	75
			350	80
			270	60
			182	85
			210	75
			350	70
			220	85
			235	70
			320	70
			220	60
			164	48
			230	80
			165	75
			295	20
			10	80
			275	74
			345	65
			75	80
			190	65
			290	35
			25	80
			49	85
			150	70
			140	85
			190	70
			300	50
			147	60
			58	80
			150	87
			320	42
			350	35
			310	50
			110	52
			355	85
			75	80
			165	60
			338	58
			85	65
			170	40
			157	46
			245	80
			320	52
			340	50
			85	70
			60	55
			80	58
			240	30
			198	45
			35	60
			260	60
			45	60
			30	65
			238	80
			230	80
			240	82
			215	52
			240	82
			265	60
			210	80
			50	60
			360	70
			345	70
			205	52
			210	80
			56	70
			185	52
			56	80
			360	82
			175	90
			55	60
			35	75
			203	60
			69	71
			180	68
			292	55
			198	60
			65	72
			75	90
			190	70
			55	80
			230	42
			335	45
			225	55
			200	90
			65	78
			195	70
			270	85
			175	85
			120	90
			75	90
			220	90
			225	90
			340	90
			110	90
24.2703	72.6592	Virampur (Near Market)	251	90
			168	90
			170	90
			230	90
			245	90
			230	90
24.2664	72.6525	Virampur (Near Bridge)	215	90
			205	90
			13	90
			5	90
			55	80
			90	75
			40	85
			190	90
24.2674	72.6364	Virampur-2	215	78
			97	80
			240	55
			242	55
			225	60
			220	78
			95	72
24.2995	72.6252	Dhanpura (Close to river)	30	90
			28	90
			35	90
			45	90
			38	90
			37	90
24.3118	72.6254	Khapa	40	90
			45	90
			140	90
			55	90
			360	90
			48	90
			42	90
			50	90
			55	90
			80	90
			120	90
24.2983	72.6726	Ghoda	35	90
			45	90
			42	90
			17	90
			15	90
			187	90
			357	90
			47	90
24.3107	72.6542	Nichli Ghoda	45	85
			190	75
			277	80
			50	90
			285	75
			102	85
			310	80
			85	90
24.3019	72.6074	Surela	150	90
			50	90
			120	90
			100	90
			90	90
			130	90
			170	90
			0	80
			110	70
			310	40
			105	82
			100	80
			80	85
			83	80
			80	86
			115	70
			80	86
			85	82
			235	75
			325	45
			80	90
			130	90
			110	90
			90	90
24.2904	72.579	Ajapur Mota	220	88
			155	70
			130	80
			255	74
			37	65
			30	30
			220	40
			105	85
			103	85
			30	81
			225	85
			5	65
			90	80
			90	55
			10	60
			220	80
			45	90
			20	90
			28	90
			228	90
			320	90
24.2583	72.6465	Chikanvas	225	82
			30	82
			340	85
			348	85
			320	75
			85	45
			320	80
			110	65
			315	90
			180	90
			60	90
			300	90
24.3305	72.5386	Zhanzarvav	240	50
			140	50
			205	55
			140	50
			15	55
			220	80
			215	55
			185	75
			305	85
			280	82
			180	45
			112	50
			40	55
			20	45
			230	80
			35	25
			230	55
			20	45
			215	80
			215	80
			180	80
			260	58
			240	75
			165	60
			210	65
			310	50
			210	70
			210	65
			310	50
			40	55
			330	79
			230	40
			165	45
			250	45
			215	50
			250	30
			45	80
			250	50
			230	60
			230	45
			210	45
			200	40
			175	54
			120	35
			20	25
			220	55
			270	20
			200	45
			245	78
			220	40
			190	65
			220	45
			130	90
			320	70
			240	52
			225	46
			230	35
			310	80
			305	85
			265	65
			330	70
			245	45
			55	75
			210	80
			170	56
			220	45
			310	80
			210	40
			180	80
			80	70
			185	86
			30	20
			330	65
			325	85
			330	30
			170	70
			190	30
